# Supplementary material for: Environmental Health Literacy as Knowing, Feeling, and Believing: Analyzing Linkages between Race, Ethnicity, and Socioeconomic Status and Willingness to Engage in Protective Behaviors against Health Threats
Source: Int J Environ Res Public Health. 2022 Feb 25;19(5):2701. doi: 10.3390/ijerph19052701 (PMC8910584; doi:10.3390/ijerph19052701)
Supplement: Supplementary file 1 [file ijerph-19-02701-s001.zip]

Archive with 1 entries (1 files):
- ijerph-1534644-supplementary.pdf
